# Supplementary material for: New species and records of Sericini scarab beetles from the Indian subcontinent (Coleoptera, Scarabaeidae)
Source: Zookeys. 2018 Jul 6;(772):97–128. doi: 10.3897/zookeys.772.25320 (PMC6045680; doi:10.3897/zookeys.772.25320)
Supplement: XML Treatment for Maladera alloservitrita [file zookeys.772.25320-treatment1.xml]

<!DOCTYPE tp:taxon-treatment
  PUBLIC "-//TaxonX//DTD Taxonomic Treatment Publishing DTD v0 20100105//EN" "tax-treatment-NSO.dtd">
<tp:taxon-treatment xmlns:tp="http://www.plazi.org/taxpub"><tp:treatment-meta><kwd-group><label>Taxon classification</label><kwd><named-content xmlns:xlink="http://www.w3.org/1999/xlink" content-type="kingdom">Animalia</named-content></kwd><kwd><named-content xmlns:xlink="http://www.w3.org/1999/xlink" content-type="order">Coleoptera</named-content></kwd><kwd><named-content xmlns:xlink="http://www.w3.org/1999/xlink" content-type="family">Scarabaeidae</named-content></kwd></kwd-group><mixed-citation publication-type="journal"><person-group><name><surname>Sreedevi</surname><given-names>Kolla</given-names></name><name><surname>Speer</surname><given-names>Jana</given-names></name><name><surname>Fabrizi</surname><given-names>Silvia</given-names></name><name><surname>Ahrens</surname><given-names>Dirk</given-names></name></person-group><article-title>New species and records of <tp:taxon-name><tp:taxon-name-part taxon-name-part-type="tribe">Sericini</tp:taxon-name-part></tp:taxon-name> scarab beetles from the Indian subcontinent (<tp:taxon-name><tp:taxon-name-part taxon-name-part-type="order">Coleoptera</tp:taxon-name-part></tp:taxon-name>, <tp:taxon-name><tp:taxon-name-part taxon-name-part-type="family">Scarabaeidae</tp:taxon-name-part></tp:taxon-name>)</article-title><source>Zookeys</source><day>6</day><month>7</month><year>2018</year><volume>2018</volume><issue>772</issue><fpage>97</fpage><lpage>128</lpage><pub-id pub-id-type="doi">10.3897/zookeys.772.25320</pub-id></mixed-citation></tp:treatment-meta><tp:nomenclature><tp:taxon-name>
            <tp:taxon-name-part taxon-name-part-type="genus" reg="Maladera">Maladera</tp:taxon-name-part>
            <tp:taxon-name-part taxon-name-part-type="species" reg="alloservitrita">alloservitrita</tp:taxon-name-part>
            <object-id xmlns:xlink="http://www.w3.org/1999/xlink" content-type="zoobank" xlink:type="simple">http://zoobank.org/5F9D0CE2-E368-4F3D-9B64-DE6DBB41CAAD</object-id>
          </tp:taxon-name><tp:taxon-status xmlns:xlink="http://www.w3.org/1999/xlink" xlink:type="simple">sp. n.</tp:taxon-status><xref ref-type="fig" rid="F1">Figures 1A–E</xref><xref ref-type="fig" rid="F5">, 5</xref></tp:nomenclature><tp:treatment-sec sec-type="type material" id="SECID0ESGAC"><title>Type material examined.</title><p>Holotype. ♂ "India: Kolasib, Mizoram, <named-content xmlns:xlink="http://www.w3.org/1999/xlink" content-type="dwc:verbatimCoordinates" xlink:type="simple"><named-content content-type="geo-json" specific-use="{&#34;type&#34;:&#34;Point&#34;,&#34;coordinates&#34;:[92.666667,24.216667]}" id="NCID0E2GAC" xlink:type="simple">24°13'N, 92°40'E</named-content></named-content>, 25.iv.2014, leg. K. Sreedevi/ 919 <tp:taxon-name><tp:taxon-name-part taxon-name-part-type="tribe">Sericini</tp:taxon-name-part></tp:taxon-name>: Asia spec./ ICAR-<abbrev xmlns:xlink="http://www.w3.org/1999/xlink" content-type="institution" xlink:title="National Bureau of Agricultural Insect Resources, Bangalore" id="ABBRID0EFHAC" xlink:type="simple">NBAIR</abbrev>-S1" (<abbrev xmlns:xlink="http://www.w3.org/1999/xlink" content-type="institution" xlink:title="National Bureau of Agricultural Insect Resources, Bangalore" id="ABBRID0EKHAC" xlink:type="simple">NBAIR</abbrev>).</p></tp:treatment-sec><tp:treatment-sec sec-type="description" id="SECID0EPHAC"><title>Description.</title><p>Length: 9.5 mm, elytral length: 7.5 mm, width: 6.1 mm. Body oval, uniformly dark brown, dorsal and ventral face dull, head and anterior pronotum moderately shiny, except lateral setae of elytra and pronotum nearly glabrous.</p><p>Labroclypeus wide, subtrapezoidal, widest at base and shiny, lateral margins moderately convex and convergent anteriorly, producing an indistinct angle with ocular canthus, not incised before labrum; anterior angles strongly convex; anterior margin weakly sinuate medially; margins weakly reflexed; surface slightly convex, coarsely and densely punctate, with a few single and fine, erect setae on each side behind anterior margin. Frontoclypeal suture finely incised, weakly curved. Smooth area in front of eyes twice as wide as long; ocular canthus short and wide, finely and densely punctate, with a short terminal seta. Frons shiny, in posterior third dull, finely and moderately densely punctate, with a few single and short setae beside eyes. Eyes moderately large, ratio diameter/ interocular width: 0.7. Antenna with ten antennomeres, club with three antennomeres, as long as remaining antennomeres combined. Mentum convexly elevated, anteriorly slightly flattened.</p><p>Pronotum widest at base, lateral margins evenly and convexly convergent anteriorly, anterior angles moderately sharp, distinctly produced, posterior angles blunt, moderately rounded at tip; anterior margin with complete marginal line, nearly straight; lateral and lateral anterior margin with long and fine setae; surface finely and densely punctate, with microscopic setae in punctures, otherwise glabrous. Scutellum wide, triangular, punctures fine and moderately dense, glabrous.</p><p>Elytra wide, widest at middle, external apical angle strongly rounded, striae finely impressed, finely and densely punctate, intervals weakly convex, finely and moderately densely punctate, with only microscopic setae in punctures; epipleural edge ending at external apical angle of elytra; epipleura with long and sparse setae; apical margin with a broad membranous rim of fine microtrichomes.</p><p>Ventral surface coarsely and densely punctate, with microscopic setae in punctures, with a few longer setae on mesosternum and metasternal plate. Mesosternum between mesocoxae as wide as mesofemur. Ratio of length of metepisternum/metacoxa: 1/1.66. Metacoxa glabrous, laterally with a few robust setae. Abdominal sternites finely and moderately densely punctate, with a transverse row of coarse punctures each bearing a robust seta, ultimate sternite with dense and long setae. Pygidium dull, strongly convex, coarsely and moderately densely punctate, with long setae along the apical margin, otherwise with microscopic setae in punctures.</p><p>Legs wide; femora with two longitudinal rows of setae. Metafemur shiny, superficially punctate, anterior edge acute, with adjacent serrated line, which is straight and complete, anterior row of setae present but its setae short; posterior ventral margin almost straight, weakly widened in apical half, neither ventrally nor dorsally serrated but smooth, glabrous. Metatibia moderately wide and short, widest at middle, ratio width/length: 1/2.17, sharply carinate dorsally; with two groups of spines, basal one shortly behind middle, apical one at 4/5 of metatibial length, in basal third with a short serrated line parallel to the dorsal margin and 3–4 coarse punctures each bearing a fine seta; lateral face weakly longitudinally convex, impunctate, only basal half with moderately dense and coarse punctures; ventral margin with four equidistant spines; medial face impunctate and glabrous, apex shallowly sinuate interiorly near tarsal articulation. Tarsomeres impunctate dorsally, circular in cross section, with sparse, fine setae ventrally; metatarsomeres ventrally with a strongly serrated carina, subventrally <!--PageBreak-->with a second, smooth longitudinal carina; first metatarsomere distinctly shorter than following two tarsomeres combined and slightly longer than dorsal tibial spur. Protibia moderately long, bidentate, teeth moderately large. All claws symmetrical, feebly curved and long, with normally developed basal tooth.</p><p>Aedeagus: Fig. <xref ref-type="fig" rid="F1">1A–D</xref>. Habitus: Fig. <xref ref-type="fig" rid="F1">1E</xref>. Female unknown.</p></tp:treatment-sec><tp:treatment-sec sec-type="diagnosis" id="SECID0EGIAC"><title>Diagnosis.</title><p>
            <italic><tp:taxon-name><tp:taxon-name-part taxon-name-part-type="genus" reg="Maladera">Maladera</tp:taxon-name-part> <tp:taxon-name-part taxon-name-part-type="species" reg="alloservitrita">alloservitrita</tp:taxon-name-part></tp:taxon-name></italic> sp. n. resembles <italic><tp:taxon-name><tp:taxon-name-part taxon-name-part-type="genus" reg="Maladera">M.</tp:taxon-name-part> <tp:taxon-name-part taxon-name-part-type="species" reg="servitrita">servitrita</tp:taxon-name-part></tp:taxon-name></italic> (Brenske, 1898) in its external and genital morphology. The new species differs from the latter by angles of the dorsomedian process of phallobase and the shape of the parameres: the left paramere is not fused with the phallobase, the right one is short not being extended beyond the apex of the left paramere.</p></tp:treatment-sec><tp:treatment-sec sec-type="etymology" id="SECID0ECJAC"><title>Etymology.</title><p>The name (adjective in the nominative singular) of the new species is derived from the combined Greek prefix <italic>allo</italic> (other-) and the name <italic>servitrita</italic>, with reference on the high similarity to the closely related species <italic><tp:taxon-name><tp:taxon-name-part taxon-name-part-type="genus" reg="Maladera">M.</tp:taxon-name-part> <tp:taxon-name-part taxon-name-part-type="species" reg="servitrita">servitrita</tp:taxon-name-part></tp:taxon-name></italic>.</p><fig id="F1" position="float" orientation="portrait"><label>Figure 1.</label><caption><p>
                <bold>A–E</bold> <italic><tp:taxon-name><tp:taxon-name-part taxon-name-part-type="genus" reg="Maladera">Maladera</tp:taxon-name-part> <tp:taxon-name-part taxon-name-part-type="species" reg="alloservitrita">alloservitrita</tp:taxon-name-part></tp:taxon-name></italic> sp. n. (holotype) <bold>F–I</bold> <italic><tp:taxon-name><tp:taxon-name-part taxon-name-part-type="genus" reg="Maladera">M.</tp:taxon-name-part> <tp:taxon-name-part taxon-name-part-type="species" reg="kolasibensis">kolasibensis</tp:taxon-name-part></tp:taxon-name></italic> sp. n. (holotype) <bold>J–M</bold> <italic><tp:taxon-name><tp:taxon-name-part taxon-name-part-type="genus" reg="Maladera">M.</tp:taxon-name-part> <tp:taxon-name-part taxon-name-part-type="species" reg="mizoramensis">mizoramensis</tp:taxon-name-part></tp:taxon-name></italic> sp. n. (holotype) <bold>A, F, J</bold> aedeagus, left side lateral view <bold>D, H, L</bold> Aedeagus, right side lateral view <bold>B, G</bold> parameres, dorsal view <bold>K</bold> phallobase, dorsal view. <bold>C</bold> parameres, ventral view <bold>E, I, M</bold> habitus. Scale bar: 0.5 mm. Habitus not to scale.</p></caption><graphic xmlns:xlink="http://www.w3.org/1999/xlink" xlink:href="zookeys-772-097-g001.jpg" position="float" orientation="portrait" xlink:type="simple" id="oo_215494.jpg"/></fig></tp:treatment-sec><tp:treatment-sec><!--Section generated to contain objects referenced in tp:taxon-treatment.--><fig id="F5" position="float" orientation="portrait"><label>Figure 5.</label><caption><p>Distributions of the new taxa described in this paper.</p></caption><graphic xmlns:xlink="http://www.w3.org/1999/xlink" xlink:href="zookeys-772-097-g005.jpg" position="float" orientation="portrait" xlink:type="simple" id="oo_215498.jpg"/></fig></tp:treatment-sec></tp:taxon-treatment>
