# Supplementary material for: New species and records of Sericini scarab beetles from the Indian subcontinent (Coleoptera, Scarabaeidae)
Source: Zookeys. 2018 Jul 6;(772):97–128. doi: 10.3897/zookeys.772.25320 (PMC6045680; doi:10.3897/zookeys.772.25320)
Supplement: XML Treatment for Maladera kolasibensis [file zookeys.772.25320-treatment2.xml]

<!DOCTYPE tp:taxon-treatment
  PUBLIC "-//TaxonX//DTD Taxonomic Treatment Publishing DTD v0 20100105//EN" "tax-treatment-NSO.dtd">
<tp:taxon-treatment xmlns:tp="http://www.plazi.org/taxpub"><tp:treatment-meta><kwd-group><label>Taxon classification</label><kwd><named-content xmlns:xlink="http://www.w3.org/1999/xlink" content-type="kingdom">Animalia</named-content></kwd><kwd><named-content xmlns:xlink="http://www.w3.org/1999/xlink" content-type="order">Coleoptera</named-content></kwd><kwd><named-content xmlns:xlink="http://www.w3.org/1999/xlink" content-type="family">Scarabaeidae</named-content></kwd></kwd-group><mixed-citation publication-type="journal"><person-group><name><surname>Sreedevi</surname><given-names>Kolla</given-names></name><name><surname>Speer</surname><given-names>Jana</given-names></name><name><surname>Fabrizi</surname><given-names>Silvia</given-names></name><name><surname>Ahrens</surname><given-names>Dirk</given-names></name></person-group><article-title>New species and records of <tp:taxon-name><tp:taxon-name-part taxon-name-part-type="tribe">Sericini</tp:taxon-name-part></tp:taxon-name> scarab beetles from the Indian subcontinent (<tp:taxon-name><tp:taxon-name-part taxon-name-part-type="order">Coleoptera</tp:taxon-name-part></tp:taxon-name>, <tp:taxon-name><tp:taxon-name-part taxon-name-part-type="family">Scarabaeidae</tp:taxon-name-part></tp:taxon-name>)</article-title><source>Zookeys</source><day>6</day><month>7</month><year>2018</year><volume>2018</volume><issue>772</issue><fpage>97</fpage><lpage>128</lpage><pub-id pub-id-type="doi">10.3897/zookeys.772.25320</pub-id></mixed-citation></tp:treatment-meta><tp:nomenclature><tp:taxon-name>
            <tp:taxon-name-part taxon-name-part-type="genus" reg="Maladera">Maladera</tp:taxon-name-part>
            <tp:taxon-name-part taxon-name-part-type="species" reg="kolasibensis">kolasibensis</tp:taxon-name-part>
            <object-id xmlns:xlink="http://www.w3.org/1999/xlink" content-type="zoobank" xlink:type="simple">http://zoobank.org/ACD98856-8AAA-413D-A322-A00736E28946</object-id>
          </tp:taxon-name><tp:taxon-status xmlns:xlink="http://www.w3.org/1999/xlink" xlink:type="simple">sp. n.</tp:taxon-status><xref ref-type="fig" rid="F1">Figures 1F–I</xref><xref ref-type="fig" rid="F5">, 5</xref><!--PageBreak--><!--PageBreak--></tp:nomenclature><tp:treatment-sec sec-type="type material" id="SECID0ERNAC"><title>Type material examined.</title><p>Holotype. ♂ "India: Kolasib, Mizoram, <named-content xmlns:xlink="http://www.w3.org/1999/xlink" content-type="dwc:verbatimCoordinates" xlink:type="simple"><named-content content-type="geo-json" specific-use="{&#34;type&#34;:&#34;Point&#34;,&#34;coordinates&#34;:[92.666667,24.216667]}" id="NCID0E1NAC" xlink:type="simple">24°13'N, 92°40'E</named-content></named-content>, 25.iv.2014, leg. K. Sreedevi/ 939 <tp:taxon-name><tp:taxon-name-part taxon-name-part-type="tribe">Sericini</tp:taxon-name-part></tp:taxon-name>: Asia spec./ ICAR-<abbrev xmlns:xlink="http://www.w3.org/1999/xlink" content-type="institution" xlink:title="National Bureau of Agricultural Insect Resources, Bangalore" id="ABBRID0EEOAC" xlink:type="simple">NBAIR</abbrev>-S2" (<abbrev xmlns:xlink="http://www.w3.org/1999/xlink" content-type="institution" xlink:title="National Bureau of Agricultural Insect Resources, Bangalore" id="ABBRID0EJOAC" xlink:type="simple">NBAIR</abbrev>).</p></tp:treatment-sec><tp:treatment-sec sec-type="description" id="SECID0EOOAC"><title>Description.</title><p>Length: 9.9 mm, length of elytra: 7.5 mm, width: 6.2 mm. Body oval, dark reddish brown, dull, labroclypeus shiny, except some single setae on head dorsal surface nearly glabrous.</p><p>Labroclypeus wide and subtrapezoidal, widest at base, lateral margins weakly convex and convergent anteriorly, anterior angles strongly rounded; anterior margin weakly sinuate medially, margins weakly reflexed; lateral margin and ocular canthus produce an indistinct blunt angle; surface nearly flat, finely and densely punctate, glabrous; frontoclypeal suture distinctly incised, evenly curved; smooth area anterior to eye weakly convex, twice as wide as long; ocular canthus short and wide (1/3 of ocular diameter), finely and densely punctate, without a terminal seta. Frons with sparse, fine punctures, and one or two single long setae beside each eye. Eyes small, ratio diameter/interocular width: 0.63. Antenna with ten antennomeres; club with three antennomeres and straight, 1.1 times as long as remaining antennomeres combined. Mentum elevated and slightly flattened anteriorly.</p><p>Pronotum moderately wide, widest at base, lateral margins evenly convex and convergent anteriorly, anterior angles distinctly produced and sharp, posterior angles blunt, strongly rounded in the tip; anterior margin convex, with the marginal line widely lacking, base without marginal line; surface sparsely and finely punctate, glabrous; lateral margin finely setose, anterior margin glabrous; hypomeron carinate, not produced ventrally. Scutellum wide, triangular, dull, with fine, dense punctures.</p><p>Elytra widest at posterior third, striae distinctly impressed, finely and sparsely punctate, intervals nearly flat, with fine and evenly dense punctures, nearly entirely <!--PageBreak-->glabrous; epipleural edge robust, ending at strongly curved external apical angle of elytra, epipleura sparsely setose; apical border of elytra finely membranous, with a fine rim of microtrichomes (visible at ca. 100x magnification).</p><p>Ventral surface dull, coarsely and densely punctate, glabrous, metasternal disc sparsely covered with fine, short setae; metacoxa with a few longer setae laterally. Abdominal sternites finely and densely punctate, glabrous, each sternite with a loose transverse row of punctures each bearing a fine seta. Mesosternum between mesocoxae as wide as mesofemur. Ratio of length of metepisternum/metacoxa: 1/1.44. Pygidium weakly convex and dull, coarsely and densely punctate, without midline, glabrous except a few robust setae along apical margin.</p><p>Legs short and wide, shiny; femora with two longitudinal rows of setae, finely and sparsely punctate. Metafemur with anterior margin acute, without adjacent serrated line, both rows of setae completely reduced; posterior margin smooth, widened and smooth at apex ventrally, not serrate dorsally, glabrous. Metatibia short and wide, widest at middle, ratio of width/length: 1/2.18, sharply carinate dorsally, with two groups of spines, basal group at anterior third, apical group at three quarters of metatibial length, with a few short robust setae and a short serrated line parallel to the dorsal margin basally; lateral face longitudinally convex, shiny but basal third dull, impunctate and glabrous; ventral margin finely serrate, with four equidistant robust setae; medial face smooth and glabrous; apex finely serrate, moderately truncate interiorly near tarsal articulation. Tarsomeres dorsally smooth and glabrous; meso-and metatarsomeres lacking in holotype. Protibia moderately long, bidentate; anterior claws symmetrical, basal tooth of both claws bluntly truncate at apex.</p><p>Aedeagus: Fig. <xref ref-type="fig" rid="F1">1F–H</xref>. Habitus: Fig. <xref ref-type="fig" rid="F1">1I</xref>. Female unknown.</p></tp:treatment-sec><tp:treatment-sec sec-type="diagnosis" id="SECID0EFPAC"><title>Diagnosis.</title><p>
            <italic><tp:taxon-name><tp:taxon-name-part taxon-name-part-type="genus" reg="Maladera">Maladera</tp:taxon-name-part> <tp:taxon-name-part taxon-name-part-type="species" reg="kolasibensis">kolasibensis</tp:taxon-name-part></tp:taxon-name></italic> sp. n. is very similar to <italic><tp:taxon-name><tp:taxon-name-part taxon-name-part-type="genus" reg="Maladera">M.</tp:taxon-name-part> <tp:taxon-name-part taxon-name-part-type="species" reg="namborensis">namborensis</tp:taxon-name-part></tp:taxon-name></italic> Ahrens &amp; Fabrizi, 2016, in the shape of the genitalia and external morphology. The new species differs from <italic><tp:taxon-name><tp:taxon-name-part taxon-name-part-type="genus" reg="Maladera">M.</tp:taxon-name-part> <tp:taxon-name-part taxon-name-part-type="species" reg="namborensis">namborensis</tp:taxon-name-part></tp:taxon-name></italic> by the longer parameres and the lacking lateroapical processes of phallobase.</p></tp:treatment-sec><tp:treatment-sec sec-type="etymology" id="SECID0ENAAE"><title>Etymology.</title><p>The new species is named after the type locality of the species, Kolasib.</p></tp:treatment-sec><tp:treatment-sec><!--Section generated to contain objects referenced in tp:taxon-treatment.--><fig id="F1" position="float" orientation="portrait"><label>Figure 1.</label><caption><p>
                <bold>A–E</bold> <italic><tp:taxon-name><tp:taxon-name-part taxon-name-part-type="genus" reg="Maladera">Maladera</tp:taxon-name-part> <tp:taxon-name-part taxon-name-part-type="species" reg="alloservitrita">alloservitrita</tp:taxon-name-part></tp:taxon-name></italic> sp. n. (holotype) <bold>F–I</bold> <italic><tp:taxon-name><tp:taxon-name-part taxon-name-part-type="genus" reg="Maladera">M.</tp:taxon-name-part> <tp:taxon-name-part taxon-name-part-type="species" reg="kolasibensis">kolasibensis</tp:taxon-name-part></tp:taxon-name></italic> sp. n. (holotype) <bold>J–M</bold> <italic><tp:taxon-name><tp:taxon-name-part taxon-name-part-type="genus" reg="Maladera">M.</tp:taxon-name-part> <tp:taxon-name-part taxon-name-part-type="species" reg="mizoramensis">mizoramensis</tp:taxon-name-part></tp:taxon-name></italic> sp. n. (holotype) <bold>A, F, J</bold> aedeagus, left side lateral view <bold>D, H, L</bold> Aedeagus, right side lateral view <bold>B, G</bold> parameres, dorsal view <bold>K</bold> phallobase, dorsal view. <bold>C</bold> parameres, ventral view <bold>E, I, M</bold> habitus. Scale bar: 0.5 mm. Habitus not to scale.</p></caption><graphic xmlns:xlink="http://www.w3.org/1999/xlink" xlink:href="zookeys-772-097-g001.jpg" position="float" orientation="portrait" xlink:type="simple" id="oo_215494.jpg"/></fig><fig id="F5" position="float" orientation="portrait"><label>Figure 5.</label><caption><p>Distributions of the new taxa described in this paper.</p></caption><graphic xmlns:xlink="http://www.w3.org/1999/xlink" xlink:href="zookeys-772-097-g005.jpg" position="float" orientation="portrait" xlink:type="simple" id="oo_215498.jpg"/></fig></tp:treatment-sec></tp:taxon-treatment>
