# Supplementary material for: New species and records of Sericini scarab beetles from the Indian subcontinent (Coleoptera, Scarabaeidae)
Source: Zookeys. 2018 Jul 6;(772):97–128. doi: 10.3897/zookeys.772.25320 (PMC6045680; doi:10.3897/zookeys.772.25320)
Supplement: XML Treatment for Maladera mizoramensis [file zookeys.772.25320-treatment3.xml]

<!DOCTYPE tp:taxon-treatment
  PUBLIC "-//TaxonX//DTD Taxonomic Treatment Publishing DTD v0 20100105//EN" "tax-treatment-NSO.dtd">
<tp:taxon-treatment xmlns:tp="http://www.plazi.org/taxpub"><tp:treatment-meta><kwd-group><label>Taxon classification</label><kwd><named-content xmlns:xlink="http://www.w3.org/1999/xlink" content-type="kingdom">Animalia</named-content></kwd><kwd><named-content xmlns:xlink="http://www.w3.org/1999/xlink" content-type="order">Coleoptera</named-content></kwd><kwd><named-content xmlns:xlink="http://www.w3.org/1999/xlink" content-type="family">Scarabaeidae</named-content></kwd></kwd-group><mixed-citation publication-type="journal"><person-group><name><surname>Sreedevi</surname><given-names>Kolla</given-names></name><name><surname>Speer</surname><given-names>Jana</given-names></name><name><surname>Fabrizi</surname><given-names>Silvia</given-names></name><name><surname>Ahrens</surname><given-names>Dirk</given-names></name></person-group><article-title>New species and records of <tp:taxon-name><tp:taxon-name-part taxon-name-part-type="tribe">Sericini</tp:taxon-name-part></tp:taxon-name> scarab beetles from the Indian subcontinent (<tp:taxon-name><tp:taxon-name-part taxon-name-part-type="order">Coleoptera</tp:taxon-name-part></tp:taxon-name>, <tp:taxon-name><tp:taxon-name-part taxon-name-part-type="family">Scarabaeidae</tp:taxon-name-part></tp:taxon-name>)</article-title><source>Zookeys</source><day>6</day><month>7</month><year>2018</year><volume>2018</volume><issue>772</issue><fpage>97</fpage><lpage>128</lpage><pub-id pub-id-type="doi">10.3897/zookeys.772.25320</pub-id></mixed-citation></tp:treatment-meta><tp:nomenclature><tp:taxon-name>
            <tp:taxon-name-part taxon-name-part-type="genus" reg="Maladera">Maladera</tp:taxon-name-part>
            <tp:taxon-name-part taxon-name-part-type="species" reg="mizoramensis">mizoramensis</tp:taxon-name-part>
            <object-id xmlns:xlink="http://www.w3.org/1999/xlink" content-type="zoobank" xlink:type="simple">http://zoobank.org/992D547A-17F0-4957-8DA0-1453153518BB</object-id>
          </tp:taxon-name><tp:taxon-status xmlns:xlink="http://www.w3.org/1999/xlink" xlink:type="simple">sp. n.</tp:taxon-status><xref ref-type="fig" rid="F1">Figures 1J–M</xref><xref ref-type="fig" rid="F5">, 5</xref></tp:nomenclature><tp:treatment-sec sec-type="type material" id="SECID0ECCAE"><title>Type material examined.</title><p>Holotype. ♂ "India: Kolasib, Mizoram, <named-content xmlns:xlink="http://www.w3.org/1999/xlink" content-type="dwc:verbatimCoordinates" xlink:type="simple"><named-content content-type="geo-json" specific-use="{&#34;type&#34;:&#34;Point&#34;,&#34;coordinates&#34;:[92.666667,24.216667]}" id="NCID0ELCAE" xlink:type="simple">24°13'N, 92°40'E</named-content></named-content>, 25.iv.2014, leg. K. Sreedevi/ 940 <tp:taxon-name><tp:taxon-name-part taxon-name-part-type="tribe">Sericini</tp:taxon-name-part></tp:taxon-name>: Asia spec./ ICAR-<abbrev xmlns:xlink="http://www.w3.org/1999/xlink" content-type="institution" xlink:title="National Bureau of Agricultural Insect Resources, Bangalore" id="ABBRID0EVCAE" xlink:type="simple">NBAIR</abbrev>-S3" (<abbrev xmlns:xlink="http://www.w3.org/1999/xlink" content-type="institution" xlink:title="National Bureau of Agricultural Insect Resources, Bangalore" id="ABBRID0E1CAE" xlink:type="simple">NBAIR</abbrev>).</p></tp:treatment-sec><tp:treatment-sec sec-type="description" id="SECID0E6CAE"><title>Description.</title><p>Length: 8.9 mm, length of elytra: 5.5 mm, width: 5.1 mm. Body oblong-oval, dorsal face dark brown, ventral face dark reddish brown, dull, head moderately shiny, except some single setae on head dorsal surface nearly glabrous.</p><p>Labroclypeus narrow and subtrapezoidal, widest at base, lateral margins straight and convergent anteriorly, anterior angles strongly rounded, anterior margin distinctly sinuate medially, margins moderately reflexed; lateral margin and ocular canthus produce a distinct angle; surface flat, finely and densely punctate, with a few larger punctures each bearing an erect seta; frontoclypeal suture indistinctly incised, evenly curved; smooth area anterior to eye weakly convex, twice as wide as long; ocular canthus short and moderately narrow (1/4 of ocular diameter), finely and densely punctate, terminal seta absent. Frons with dense, fine punctures, with a single long seta beside eyes. Eyes small, ratio diameter/ interocular width: 0.63. Antenna with ten antennomeres; club with three antennomeres and straight, slightly shorter than remaining antennomeres combined. Mentum elevated and slightly flattened anteriorly.</p><p>Pronotum transverse, widest shortly before base, lateral margins evenly convex and strongly convergent anteriorly, slightly convexly narrowed towards base; anterior angles distinctly produced and sharp, posterior angles strongly rounded; anterior margin convex, with complete but indistinct marginal line, base without marginal line; surface densely and finely punctate, punctures less dense on midline, with minute setae in punctures; anterior and lateral margin finely setose; hypomeron carinate, not produced ventrally. Scutellum wide, triangular, with fine, dense punctures, punctures less dense on basal midline.</p><p>Elytra widest at middle, striae distinctly impressed, finely and sparsely punctate, intervals slightly convex, with fine and dense punctures, with minute setae in punctures, odd intervals with a very few short and white setae; epipleural edge robust, ending at strongly curved external apical angle of elytra, epipleura sparsely setose; apical border of elytra membranous, with a fine rim of microtrichomes (visible at ca. 100 × magnification).</p><p>Ventral surface dull, coarsely and densely punctate, glabrous, metasternal disc sparsely covered with fine, short setae; metacoxa with a few longer setae laterally. Abdominal sternites finely and densely punctate, glabrous, each sternite with a transverse row of punctures each bearing a fine seta. Mesosternum between mesocoxae as wide as mesofemur. Ratio of length of metepisternum/metacoxa: 1/1.44. Pygidium moderately convex and dull, coarsely and densely punctate, without impunctate midline, glabrous except a few robust setae along apical margin.</p><p>Legs moderately long and wide, shiny; femora with two longitudinal rows of setae, finely and sparsely punctate. Metafemur with anterior margin acute, without adjacent serrated line, anterior row of setae reduced to a few single setae; posterior margin smooth, weakly widened at apex and smooth ventrally, not serrate dorsally, finely shortly setose. Metatibia moderately long and wide, widest at middle, ratio of width/length: 1/2.43, sharply carinate dorsally, with two groups of spines, basal group at middle, apical group at three quarters of metatibial length, with a few robust setae basally subparallel to dorsal margin; lateral face longitudinally convex, shiny, impunctate and glabrous; ventral margin finely serrate, with four equidistant long and robust setae; medial face smooth and glabrous; apex finely serrate, moderately truncate interiorly near tarsal articulation. Tarsomeres dorsally impunctate, glabrous, neither laterally nor dorsally carinate, moderately setose ventrally; metatarsomeres with a strongly serrated ridge ventrally and a smooth subventral longitudinal carina; first metatarsomere as long as following two tarsomeres combined and slightly longer than dorsal tibial spur. Protibia moderately long, bidentate; anterior claws symmetrical, basal tooth of both claws bluntly truncate at apex.</p><!--PageBreak--><p>Aedeagus: Fig. <xref ref-type="fig" rid="F1">1J–L</xref>. Habitus: Fig. <xref ref-type="fig" rid="F1">1M</xref>. Female unknown.</p></tp:treatment-sec><tp:treatment-sec sec-type="diagnosis" id="SECID0EUDAE"><title>Diagnosis.</title><p>
            <italic><tp:taxon-name><tp:taxon-name-part taxon-name-part-type="genus" reg="Maladera">Maladera</tp:taxon-name-part> <tp:taxon-name-part taxon-name-part-type="species" reg="mizoramensis">mizoramensis</tp:taxon-name-part></tp:taxon-name></italic> sp. n. is in the shape of the genitalia and in its external morphology similar to <italic><tp:taxon-name><tp:taxon-name-part taxon-name-part-type="genus" reg="Maladera">M.</tp:taxon-name-part> <tp:taxon-name-part taxon-name-part-type="species" reg="unguicularis">unguicularis</tp:taxon-name-part></tp:taxon-name></italic> (Brenske, 1898). The new species differs from <italic><tp:taxon-name><tp:taxon-name-part taxon-name-part-type="genus" reg="Maladera">M.</tp:taxon-name-part> <tp:taxon-name-part taxon-name-part-type="species" reg="unguicularis">unguicularis</tp:taxon-name-part></tp:taxon-name></italic> by the more elongate phallobase.</p></tp:treatment-sec><tp:treatment-sec sec-type="etymology" id="SECID0E2EAE"><title>Etymology.</title><p>The name (adjective in the nominative singular) of the new species is derived from its occurrence in Mizoram state of India.</p></tp:treatment-sec><tp:treatment-sec><!--Section generated to contain objects referenced in tp:taxon-treatment.--><fig id="F1" position="float" orientation="portrait"><label>Figure 1.</label><caption><p>
                <bold>A–E</bold> <italic><tp:taxon-name><tp:taxon-name-part taxon-name-part-type="genus" reg="Maladera">Maladera</tp:taxon-name-part> <tp:taxon-name-part taxon-name-part-type="species" reg="alloservitrita">alloservitrita</tp:taxon-name-part></tp:taxon-name></italic> sp. n. (holotype) <bold>F–I</bold> <italic><tp:taxon-name><tp:taxon-name-part taxon-name-part-type="genus" reg="Maladera">M.</tp:taxon-name-part> <tp:taxon-name-part taxon-name-part-type="species" reg="kolasibensis">kolasibensis</tp:taxon-name-part></tp:taxon-name></italic> sp. n. (holotype) <bold>J–M</bold> <italic><tp:taxon-name><tp:taxon-name-part taxon-name-part-type="genus" reg="Maladera">M.</tp:taxon-name-part> <tp:taxon-name-part taxon-name-part-type="species" reg="mizoramensis">mizoramensis</tp:taxon-name-part></tp:taxon-name></italic> sp. n. (holotype) <bold>A, F, J</bold> aedeagus, left side lateral view <bold>D, H, L</bold> Aedeagus, right side lateral view <bold>B, G</bold> parameres, dorsal view <bold>K</bold> phallobase, dorsal view. <bold>C</bold> parameres, ventral view <bold>E, I, M</bold> habitus. Scale bar: 0.5 mm. Habitus not to scale.</p></caption><graphic xmlns:xlink="http://www.w3.org/1999/xlink" xlink:href="zookeys-772-097-g001.jpg" position="float" orientation="portrait" xlink:type="simple" id="oo_215494.jpg"/></fig><fig id="F5" position="float" orientation="portrait"><label>Figure 5.</label><caption><p>Distributions of the new taxa described in this paper.</p></caption><graphic xmlns:xlink="http://www.w3.org/1999/xlink" xlink:href="zookeys-772-097-g005.jpg" position="float" orientation="portrait" xlink:type="simple" id="oo_215498.jpg"/></fig></tp:treatment-sec></tp:taxon-treatment>
