# Supplementary material for: New species and records of Sericini scarab beetles from the Indian subcontinent (Coleoptera, Scarabaeidae)
Source: Zookeys. 2018 Jul 6;(772):97–128. doi: 10.3897/zookeys.772.25320 (PMC6045680; doi:10.3897/zookeys.772.25320)
Supplement: XML Treatment for Neoserica radhanagariensis [file zookeys.772.25320-treatment4.xml]

<!DOCTYPE tp:taxon-treatment
  PUBLIC "-//TaxonX//DTD Taxonomic Treatment Publishing DTD v0 20100105//EN" "tax-treatment-NSO.dtd">
<tp:taxon-treatment xmlns:tp="http://www.plazi.org/taxpub"><tp:treatment-meta><kwd-group><label>Taxon classification</label><kwd><named-content xmlns:xlink="http://www.w3.org/1999/xlink" content-type="kingdom">Animalia</named-content></kwd><kwd><named-content xmlns:xlink="http://www.w3.org/1999/xlink" content-type="order">Coleoptera</named-content></kwd><kwd><named-content xmlns:xlink="http://www.w3.org/1999/xlink" content-type="family">Scarabaeidae</named-content></kwd></kwd-group><mixed-citation publication-type="journal"><person-group><name><surname>Sreedevi</surname><given-names>Kolla</given-names></name><name><surname>Speer</surname><given-names>Jana</given-names></name><name><surname>Fabrizi</surname><given-names>Silvia</given-names></name><name><surname>Ahrens</surname><given-names>Dirk</given-names></name></person-group><article-title>New species and records of <tp:taxon-name><tp:taxon-name-part taxon-name-part-type="tribe">Sericini</tp:taxon-name-part></tp:taxon-name> scarab beetles from the Indian subcontinent (<tp:taxon-name><tp:taxon-name-part taxon-name-part-type="order">Coleoptera</tp:taxon-name-part></tp:taxon-name>, <tp:taxon-name><tp:taxon-name-part taxon-name-part-type="family">Scarabaeidae</tp:taxon-name-part></tp:taxon-name>)</article-title><source>Zookeys</source><day>6</day><month>7</month><year>2018</year><volume>2018</volume><issue>772</issue><fpage>97</fpage><lpage>128</lpage><pub-id pub-id-type="doi">10.3897/zookeys.772.25320</pub-id></mixed-citation></tp:treatment-meta><tp:nomenclature><tp:taxon-name>
            <tp:taxon-name-part taxon-name-part-type="genus" reg="Neoserica">Neoserica</tp:taxon-name-part>
            <tp:taxon-name-part taxon-name-part-type="species" reg="radhanagariensis">radhanagariensis</tp:taxon-name-part>
            <object-id xmlns:xlink="http://www.w3.org/1999/xlink" content-type="zoobank" xlink:type="simple">http://zoobank.org/F8C75333-14E7-44D0-9504-F4FF05335043</object-id>
          </tp:taxon-name><tp:taxon-status xmlns:xlink="http://www.w3.org/1999/xlink" xlink:type="simple">sp. n.</tp:taxon-status><xref ref-type="fig" rid="F2">Figures 2A–D</xref><xref ref-type="fig" rid="F5">, 5</xref><!--PageBreak--></tp:nomenclature><tp:treatment-sec sec-type="type material" id="SECID0ERGAE"><title>Type material examined.</title><p>Holotype. ♂ "India; Radhanagari, Maharashtra <named-content xmlns:xlink="http://www.w3.org/1999/xlink" content-type="dwc:verbatimCoordinates" xlink:type="simple"><named-content content-type="geo-json" specific-use="{&#34;type&#34;:&#34;Point&#34;,&#34;coordinates&#34;:[74.650000,16.366667]}" id="NCID0E1GAE" xlink:type="simple">16°22'N, 73°99'E</named-content></named-content>; Anooj &amp; K. Sreedevi 01.vii.2016/ KS0008/ ICAR-<abbrev xmlns:xlink="http://www.w3.org/1999/xlink" content-type="institution" xlink:title="National Bureau of Agricultural Insect Resources, Bangalore" id="ABBRID0E6GAE" xlink:type="simple">NBAIR</abbrev>-S4" (<abbrev xmlns:xlink="http://www.w3.org/1999/xlink" content-type="institution" xlink:title="National Bureau of Agricultural Insect Resources, Bangalore" id="ABBRID0EEHAE" xlink:type="simple">NBAIR</abbrev>). Paratypes: ♂ "India; Radhanagari, Maharashtra <named-content xmlns:xlink="http://www.w3.org/1999/xlink" content-type="dwc:verbatimCoordinates" xlink:type="simple"><named-content content-type="geo-json" specific-use="{&#34;type&#34;:&#34;Point&#34;,&#34;coordinates&#34;:[74.650000,16.366667]}" id="NCID0EMHAE" xlink:type="simple">16°22'N, 73°99'E</named-content></named-content>; Anooj &amp; K. Sreedevi 01.vii.2016/ KS0011/ ICAR-<abbrev xmlns:xlink="http://www.w3.org/1999/xlink" content-type="institution" xlink:title="National Bureau of Agricultural Insect Resources, Bangalore" id="ABBRID0ERHAE" xlink:type="simple">NBAIR</abbrev>-S5" (<abbrev xmlns:xlink="http://www.w3.org/1999/xlink" content-type="institution" xlink:title="National Bureau of Agricultural Insect Resources, Bangalore" id="ABBRID0EWHAE" xlink:type="simple">NBAIR</abbrev>), 1 ♂ "India; Radhanagari, Maharashtra <named-content xmlns:xlink="http://www.w3.org/1999/xlink" content-type="dwc:verbatimCoordinates" xlink:type="simple"><named-content content-type="geo-json" specific-use="{&#34;type&#34;:&#34;Point&#34;,&#34;coordinates&#34;:[74.650000,16.366667]}" id="NCID0E5HAE" xlink:type="simple">16°22'N, 73°99'E</named-content></named-content>; Anooj &amp; K. Sreedevi 01.vii.2016/ KS0009/ ICAR-<abbrev xmlns:xlink="http://www.w3.org/1999/xlink" content-type="institution" xlink:title="National Bureau of Agricultural Insect Resources, Bangalore" id="ABBRID0EDIAE" xlink:type="simple">NBAIR</abbrev>-S6" (<abbrev xmlns:xlink="http://www.w3.org/1999/xlink" content-type="institution" xlink:title="National Bureau of Agricultural Insect Resources, Bangalore" id="ABBRID0EIIAE" xlink:type="simple">NBAIR</abbrev>), 1 ♂ "India; Radhanagari, Maharashtra <named-content xmlns:xlink="http://www.w3.org/1999/xlink" content-type="dwc:verbatimCoordinates" xlink:type="simple"><named-content content-type="geo-json" specific-use="{&#34;type&#34;:&#34;Point&#34;,&#34;coordinates&#34;:[74.650000,16.366667]}" id="NCID0EQIAE" xlink:type="simple">16°22'N, 73°99'E</named-content></named-content>; Anooj &amp; K. Sreedevi 01.vii.2016/ KS0010/ ICAR-<abbrev xmlns:xlink="http://www.w3.org/1999/xlink" content-type="institution" xlink:title="National Bureau of Agricultural Insect Resources, Bangalore" id="ABBRID0EVIAE" xlink:type="simple">NBAIR</abbrev>-S7" (<abbrev xmlns:xlink="http://www.w3.org/1999/xlink" content-type="institution" xlink:title="National Bureau of Agricultural Insect Resources, Bangalore" id="ABBRID0E1IAE" xlink:type="simple">NBAIR</abbrev>), ♂ "India; Radhanagari, Maharashtra <named-content xmlns:xlink="http://www.w3.org/1999/xlink" content-type="dwc:verbatimCoordinates" xlink:type="simple"><named-content content-type="geo-json" specific-use="{&#34;type&#34;:&#34;Point&#34;,&#34;coordinates&#34;:[74.650000,16.366667]}" id="NCID0ECJAE" xlink:type="simple">16°22'N, 73°99'E</named-content></named-content>; Anooj &amp; K. Sreedevi 01.vii.2016/ KS0076/ ICAR-<abbrev xmlns:xlink="http://www.w3.org/1999/xlink" content-type="institution" xlink:title="National Bureau of Agricultural Insect Resources, Bangalore" id="ABBRID0EHJAE" xlink:type="simple">NBAIR</abbrev>-S8" (<abbrev xmlns:xlink="http://www.w3.org/1999/xlink" content-type="institution" xlink:title="National Bureau of Agricultural Insect Resources, Bangalore" id="ABBRID0EMJAE" xlink:type="simple">NBAIR</abbrev>).</p></tp:treatment-sec><tp:treatment-sec sec-type="description" id="SECID0ERJAE"><title>Description.</title><p>Length: 7.1 mm, elytral length: 5.5 mm, width: 4.0 mm. Body elongate, yellowish brown, dorsal surface with very dense, simple pilosity and shiny, without dull toment, finely and densely punctate.</p><p>Labroclypeus trapezoidal, lateral margins convex and convergent anteriorly, anterior angles moderately convex; anterior margin shallowly sinuate, margins weakly reflexed, lateral margins produce an indistinct angle with ocular canthus; surface weakly convex medially, with fine, very dense punctures, sparsely finely setose; smooth area anterior to eye weakly convex, twice as wide as long; ocular canthus short and wide, finely sparsely punctate, glabrous. Frontoclypeal suture finely incised and moderately curved. Frons with fine and dense punctures, with fine dense but short yellow setae that are bent backwards, without longer setae. Antenna yellow, with ten antennomeres, club in male composed of six antennomeres and straight, 1.2 times longer than remaining antennomeres combined. Eyes moderately large, ratio diameter/interocular width: 0.63. Mentum slightly elevated and convex anteriorly.</p><p>Pronotum narrow and elongate; lateral margins in basal half straight and weakly evenly convergent anteriorly, anteriorly margins moderately convex and convergent towards anterior angles; anterior angles sharp and distinctly produced, posterior angles nearly right-angled; base strongly sinuate, without marginal line; surface with fine and shallow, dense punctures, distance between punctures smaller than their diameter, with fine, dense, adpressed setae, on sides with a few long erect setae; anterior and lateral margins with long setae. Scutellum short, triangular, pilosity and punctation similar to that of pronotum.</p><!--PageBreak--><p>Elytra elongate, widest in posterior third; striae weakly impressed, finely punctate, intervals flat, finely, evenly and densely punctate, with fine and dense, short setae being directed posteriorly; epipleura with dense and robust setae; apical margin of elytra with fine membranous rim.</p><p>Ventral surface including legs finely densely punctate, with dense adpressed setae. Mesosternum between mesocoxae as wide as width of mesofemur. Ratio of length of metepisternum/metacoxa: 1/1.59. Metacoxa with fine and dense adpressed setae on entire surface. Abdominal sternites densely punctate and setose, each sternite with a transversal row of more robust punctures each bearing an erect robust seta. Pygidium distinctly convex, finely and densely punctate, with short fine setae and a few longer erect setae.</p><p>Legs moderately long and wide; femora shiny, with two longitudinal rows of setae, finely and densely punctate. Metafemur with anterior margin acute, without adjacent serrated line, anterior row of setae reduced to a few single setae; posterior margin smooth, weakly widened at apex and smooth ventrally, not serrate dorsally, finely shortly setose. Metatibia short, ratio length/with: 1/3.3; dorsal margin carinate, with a fine serrated line beside entire dorsal margin; with two external groups of spines, basal group at half, apical one at three quarter of metatibial length, basally with two single robust setae; lateral face longitudinally convex, finely, evenly and densely punctate, finely setose; ventral margin with robust setae; medial face completely smooth and glabrous, apex near tarsal articulation weakly truncate. Tarsomeres dorsally impunctate and glabrous, sparsely setose ventrally; metatarsomeres ventrally with a strongly serrated carina, subventrally with a second, smooth longitudinal carina, first metatarsomere slightly longer than dorsal tibial spur and as long as following two tarsomeres combined. Protibia moderately long, bidentate. All claws symmetrical, feebly curved and long, with normally developed and simply pointed basal tooth.</p><p>Aedeagus: Fig. <xref ref-type="fig" rid="F2">2A–C</xref>. Habitus: Fig. <xref ref-type="fig" rid="F2">2D</xref>.</p><!--PageBreak--></tp:treatment-sec><tp:treatment-sec sec-type="diagnosis" id="SECID0EHKAE"><title>Diagnosis.</title><p>This new species is very similar to <italic><tp:taxon-name><tp:taxon-name-part taxon-name-part-type="genus" reg="Neoserica">Neoserica</tp:taxon-name-part> <tp:taxon-name-part taxon-name-part-type="species" reg="setigera">setigera</tp:taxon-name-part></tp:taxon-name></italic> (Brenske) in shape of the male genitalia but differs by the shape of right paramere being (in lateral view) much deeper split.</p></tp:treatment-sec><tp:treatment-sec sec-type="etymology" id="SECID0EYKAE"><title>Etymology.</title><p>The species is name refers to its type locality, Radhanagari; adjective in the nominative singular.</p></tp:treatment-sec><tp:treatment-sec sec-type="variation" id="SECID0E4KAE"><title>Variation.</title><p>Length: 6.5-7.1 mm, elytral length: 5.0-5.5 mm, width: 3.9-4.0 mm. Female: Antennal club composed of five antennomeres, 6<sup>th</sup> antennomere half as long as club; eyes as large as in male; pygidium weakly convex.</p><fig id="F2" position="float" orientation="portrait"><label>Figure 2.</label><caption><p>
                <bold>A–D</bold> <italic><tp:taxon-name><tp:taxon-name-part taxon-name-part-type="genus" reg="Neoserica">Neoserica</tp:taxon-name-part> <tp:taxon-name-part taxon-name-part-type="species" reg="radhanagariensis">radhanagariensis</tp:taxon-name-part></tp:taxon-name></italic> sp. n. (holotype) <bold>A</bold> aedeagus, left side lateral view <bold>C</bold> aedeagus, right side lateral view <bold>B</bold> parameres, dorsal view <bold>D</bold> habitus. Scale bar: 0.5 mm. Habitus not to scale.</p></caption><graphic xmlns:xlink="http://www.w3.org/1999/xlink" xlink:href="zookeys-772-097-g002.jpg" position="float" orientation="portrait" xlink:type="simple" id="oo_215495.jpg"/></fig></tp:treatment-sec><tp:treatment-sec><!--Section generated to contain objects referenced in tp:taxon-treatment.--><fig id="F5" position="float" orientation="portrait"><label>Figure 5.</label><caption><p>Distributions of the new taxa described in this paper.</p></caption><graphic xmlns:xlink="http://www.w3.org/1999/xlink" xlink:href="zookeys-772-097-g005.jpg" position="float" orientation="portrait" xlink:type="simple" id="oo_215498.jpg"/></fig></tp:treatment-sec></tp:taxon-treatment>
