# Supplementary material for: New species and records of Sericini scarab beetles from the Indian subcontinent (Coleoptera, Scarabaeidae)
Source: Zookeys. 2018 Jul 6;(772):97–128. doi: 10.3897/zookeys.772.25320 (PMC6045680; doi:10.3897/zookeys.772.25320)
Supplement: XML Treatment for Serica (s. str.) zianii [file zookeys.772.25320-treatment8.xml]

<!DOCTYPE tp:taxon-treatment
  PUBLIC "-//TaxonX//DTD Taxonomic Treatment Publishing DTD v0 20100105//EN" "tax-treatment-NSO.dtd">
<tp:taxon-treatment xmlns:tp="http://www.plazi.org/taxpub"><tp:treatment-meta><kwd-group><label>Taxon classification</label><kwd><named-content xmlns:xlink="http://www.w3.org/1999/xlink" content-type="kingdom">Animalia</named-content></kwd><kwd><named-content xmlns:xlink="http://www.w3.org/1999/xlink" content-type="order">Coleoptera</named-content></kwd><kwd><named-content xmlns:xlink="http://www.w3.org/1999/xlink" content-type="family">Scarabaeidae</named-content></kwd></kwd-group><mixed-citation publication-type="journal"><person-group><name><surname>Sreedevi</surname><given-names>Kolla</given-names></name><name><surname>Speer</surname><given-names>Jana</given-names></name><name><surname>Fabrizi</surname><given-names>Silvia</given-names></name><name><surname>Ahrens</surname><given-names>Dirk</given-names></name></person-group><article-title>New species and records of <tp:taxon-name><tp:taxon-name-part taxon-name-part-type="tribe">Sericini</tp:taxon-name-part></tp:taxon-name> scarab beetles from the Indian subcontinent (<tp:taxon-name><tp:taxon-name-part taxon-name-part-type="order">Coleoptera</tp:taxon-name-part></tp:taxon-name>, <tp:taxon-name><tp:taxon-name-part taxon-name-part-type="family">Scarabaeidae</tp:taxon-name-part></tp:taxon-name>)</article-title><source>Zookeys</source><day>6</day><month>7</month><year>2018</year><volume>2018</volume><issue>772</issue><fpage>97</fpage><lpage>128</lpage><pub-id pub-id-type="doi">10.3897/zookeys.772.25320</pub-id></mixed-citation></tp:treatment-meta><tp:nomenclature><tp:taxon-name>
            <tp:taxon-name-part taxon-name-part-type="genus" reg="Serica">Serica</tp:taxon-name-part>
            <tp:taxon-name-part taxon-name-part-type="sensu">(s. str.)</tp:taxon-name-part>
            <tp:taxon-name-part taxon-name-part-type="species" reg="zianii">zianii</tp:taxon-name-part>
            <object-id xmlns:xlink="http://www.w3.org/1999/xlink" content-type="zoobank" xlink:type="simple">http://zoobank.org/A09E027B-2FAC-4D99-9FF5-7B345B33258C</object-id>
          </tp:taxon-name><tp:taxon-status xmlns:xlink="http://www.w3.org/1999/xlink" xlink:type="simple">sp. n.</tp:taxon-status><xref ref-type="fig" rid="F4">Figures 4E–H</xref><xref ref-type="fig" rid="F5">, 5</xref><!--PageBreak--></tp:nomenclature><tp:treatment-sec sec-type="type material" id="SECID0ELDAG"><title>Type material examined.</title><p>Holotype. ♂ "Bhutan- Wandi Phobjika Valley Tabiting vill. 2900 m, 18.vii.2014, S. Ziani leg." (<named-content xmlns:xlink="http://www.w3.org/1999/xlink" content-type="dwc:institutional_code" xlink:type="simple">ZFMK</named-content>).</p></tp:treatment-sec><tp:treatment-sec sec-type="description" id="SECID0EWDAG"><title>Description.</title><p>Length: 8.0 mm, length of elytra: 5.6 mm, width: 3.8 mm. Body oblong, dark reddish brown, antenna yellowish, legs reddish brown; except head dorsal surface dull, sparsely setose.</p><p>Labroclypeus slightly wider than long, widest at middle, lateral margins convex and convergent anteriorly and posteriorly; anterior angles weakly rounded, anterior margin deeply sinuate medially; margins strongly reflexed; surface flat and shiny, finely and densely punctate, with shallow transverse wrinkles on basal part, with numerous long, erect setae; frontoclypeal suture distinctly elevated, weakly curved; smooth area anterior to eye large and convex, approximately 1.5 times as wide as long; ocular canthus short and narrow (1/4 of ocular diameter), smooth, with one short terminal seta. Frons completely shiny and impressed behind frontoclypeal suture, with fine and moderately dense but irregularly scattered punctures, with a few erect setae beside eyes and behind frontoclypeal suture. Eyes very large, ratio diameter/ interocular width: 0.95. Antenna yellowish with ten antennomeres; antennomeres three to seven transverse and short; club with three antennomeres, 1.7 times as long as remaining antennomeres combined and straight. Mentum weakly elevated, anteriorly flattened. Labrum transverse, short, moderately produced, moderately sinuate medially.</p><p>Pronotum transverse, widest shortly anterior to middle, lateral margins in basal half deeply concave, convex and convergent in anterior half; anterior angles weakly <!--PageBreak-->produced and rounded, posterior angles nearly sharp; anterior margin strongly convexly and with a robust marginal line; surface moderately densely and finely punctate, a few punctures laterally with short and appressed setae, otherwise only with minute setae in punctures; anterior and lateral borders sparsely setose; hypomeron not carinate at base. Scutellum slender and long, triangular, finely and densely punctate, at base impunctate, glabrous.</p><p>Elytra oblong, widest at middle, striae distinctly impressed, finely and densely punctate, intervals flat, with fine, moderately dense punctures concentrated along striae, intervals with sparsely scattered fine, short, adpressed, white setae, with a few dark impunctate spots; epipleural edge fine, ending at moderately curved external apical angle of elytra; epipleura densely setose, apical border chitinous, without microtrichomes (magnification 100 ×).</p><p>Ventral surface dull, finely and not densely punctate, moderately densely setose, metacoxa glabrous, with a few long setae only laterally; abdominal sternites finely and densely punctuate, with a transverse row of coarse punctures, each bearing a short seta. Mesosternum between mesocoxae half as wide as mesofemur. Ratio of length of metepisternum/ metacoxa: 1/ 1.44. Pygidium moderately convex and dull, finely and densely punctate, with smooth darker midline, with sparsely scattered, moderately dense, long setae.</p><p>Legs very slender and long; femora with two longitudinal rows of setae, coarsely and not densely punctate between the rows; metafemur shiny, anterior margin acute, without a continuously serrated line behind anterior edge, posterior margin serrated ventrally in apical half and not widened, completely serrated dorsally, in basal half with a few long setae which are half as long as width of metafemur. Metatibia slender and long, widest at apex, ratio of width/ length: 1/ 5.2, dorsally carinate, with two groups of spines, basal group well before middle, apical group at three quarters of metatibial length, basally with a few single robust setae; external face slightly longitudinally concave, nearly impunctate, with numerous longitudinal wrinkles; ventral margin serrated, with four robust equidistant setae; medial face flat, glabrous and impunctate, apex interiorly near tarsal articulation distinctly but bluntly truncate. Tarsomeres ventrally with sparse, short setae, dorsally smooth; metatarsomeres laterally and dorsally carinate, with a strongly serrated ridge ventrally; first metatarsomere distinctly longer than following two tarsomeres combined and twice as long as dorsal tibial spur. Protibia long, bidentate, external edge basally smooth, anterior claws asymmetrical, basal tooth of inner claw small and lobiform.</p><p>Aedeagus: Fig. <xref ref-type="fig" rid="F4">4E–G</xref>. Habitus: Fig. <xref ref-type="fig" rid="F4">4H</xref>. Female unknown.</p></tp:treatment-sec><tp:treatment-sec sec-type="diagnosis" id="SECID0ENEAG"><title>Diagnosis.</title><p>
            <italic><tp:taxon-name><tp:taxon-name-part taxon-name-part-type="genus" reg="Serica">Serica</tp:taxon-name-part> <tp:taxon-name-part taxon-name-part-type="species" reg="zianii">zianii</tp:taxon-name-part></tp:taxon-name></italic> sp. n. is rather similar to <italic><tp:taxon-name><tp:taxon-name-part taxon-name-part-type="genus" reg="Serica">S.</tp:taxon-name-part> <tp:taxon-name-part taxon-name-part-type="species" reg="olivacea">olivacea</tp:taxon-name-part></tp:taxon-name></italic> Brenske, 1896 in external appearance and genital morphology. The new taxon differs by the strongly concave lateral margin of pronotum (in which it is similar to <italic><tp:taxon-name><tp:taxon-name-part taxon-name-part-type="genus" reg="Serica">Serica</tp:taxon-name-part> <tp:taxon-name-part taxon-name-part-type="species" reg="arborea">arborea</tp:taxon-name-part></tp:taxon-name></italic> Ahrens, 1999 and <italic><tp:taxon-name><tp:taxon-name-part taxon-name-part-type="genus" reg="Serica">S.</tp:taxon-name-part> <tp:taxon-name-part taxon-name-part-type="species" reg="sticta">sticta</tp:taxon-name-part></tp:taxon-name></italic> Ahrens &amp; Fabrizi, 2009), the larger size, as well as the slightly longer antennal club of male. Genitalia are well distinct from those of <italic><tp:taxon-name><tp:taxon-name-part taxon-name-part-type="genus" reg="Serica">S.</tp:taxon-name-part> <tp:taxon-name-part taxon-name-part-type="species" reg="olivacea">olivacea</tp:taxon-name-part></tp:taxon-name></italic> Brenske, 1896: in <italic><tp:taxon-name><tp:taxon-name-part taxon-name-part-type="genus" reg="Serica">S.</tp:taxon-name-part> <tp:taxon-name-part taxon-name-part-type="species" reg="zianii">zianii</tp:taxon-name-part></tp:taxon-name></italic> sp. n. the right paramere is only half the length of the left paramere.</p></tp:treatment-sec><tp:treatment-sec sec-type="etymology" id="SECID0EVGAG"><title>Etymology.</title><p>The name (adjective in the nominative singular) is named after its collector, Stefano Ziani (Forli, Italy).</p><fig id="F5" position="float" orientation="portrait"><label>Figure 5.</label><caption><p>Distributions of the new taxa described in this paper.</p></caption><graphic xmlns:xlink="http://www.w3.org/1999/xlink" xlink:href="zookeys-772-097-g005.jpg" position="float" orientation="portrait" xlink:type="simple" id="oo_215498.jpg"/></fig></tp:treatment-sec><tp:treatment-sec><!--Section generated to contain objects referenced in tp:taxon-treatment.--><fig id="F4" position="float" orientation="portrait"><label>Figure 4.</label><caption><p>
                <bold>A–D</bold> <italic><tp:taxon-name><tp:taxon-name-part taxon-name-part-type="genus" reg="Serica">Serica</tp:taxon-name-part> <tp:taxon-name-part taxon-name-part-type="species" reg="therathumensis">therathumensis</tp:taxon-name-part></tp:taxon-name></italic> sp. n. (holotype) <bold>E–H</bold> <italic><tp:taxon-name><tp:taxon-name-part taxon-name-part-type="genus" reg="Maladera">M.</tp:taxon-name-part> <tp:taxon-name-part taxon-name-part-type="species" reg="zianii">zianii</tp:taxon-name-part></tp:taxon-name></italic> sp. n. (holotype) <bold>A, E</bold> aedeagus, left side lateral view <bold>C, G</bold> aedeagus, right side lateral view <bold>B, F</bold> parameres, dorsal view <bold>D, H</bold> habitus. Scale bar: 0.5 mm. Habitus not to scale.</p></caption><graphic xmlns:xlink="http://www.w3.org/1999/xlink" xlink:href="zookeys-772-097-g004.jpg" position="float" orientation="portrait" xlink:type="simple" id="oo_215497.jpg"/></fig></tp:treatment-sec></tp:taxon-treatment>
